# Supplementary material for: Hemodynamic Adaptation and Cardiac Effects of High-Flow Arteriovenous Access in Hemodialysis Patients: A Prospective Study
Source: J Clin Med. 2025 Jun 26;14(13):4556. doi: 10.3390/jcm14134556 (PMC12249853; doi:10.3390/jcm14134556)
Supplement: Supplementary file 1 [file jcm-14-04556-s001.zip]

Archive with 1 entries (1 files):
- jcm-3684078-supplementary.pdf
